# Supplementary material for: An Efficient Method for the Selective Syntheses of Sodium Telluride and Symmetrical Diorganyl Tellurides and the Investigation of Reaction Pathways
Source: Molecules. 2024 Nov 15;29(22):5398. doi: 10.3390/molecules29225398 (PMC11597708; doi:10.3390/molecules29225398)
Supplement: Supplementary file 1 [file molecules-29-05398-s001.zip]

Archive with 1 entries (1 files):
- molecules-3286911-supplementary.pdf
